# Supplementary material for: Electrocatalytic Decomposition of Lithium Oxalate-Based Composite Microspheres as a Prelithiation Additive in Lithium-Ion Batteries
Source: Molecules. 2024 Jun 22;29(13):2975. doi: 10.3390/molecules29132975 (PMC11243468; doi:10.3390/molecules29132975)
Supplement: Supplementary file 1 [file molecules-29-02975-s001.zip]

Archive with 1 entries (1 files):
- molecules-3039073-supplementary.pdf
